# Supplementary material for: MnO2@Reduced Graphene Oxide Nanocomposite-Based Electrochemical Sensor for the Simultaneous Determination of Trace Cd(II), Zn(II) and Cu(II) in Water Samples
Source: Membranes (Basel). 2021 Jul 9;11(7):517. doi: 10.3390/membranes11070517 (PMC8307232; doi:10.3390/membranes11070517)
Supplement: Supplementary file 1 [file membranes-11-00517-s001.zip]

Archive with 1 entries (1 files):
- membranes-1288277-supplementary.pdf
